# Supplementary material for: Galactosylated Polymer/Gold Nanorods Nanocomposites for Sustained and Pulsed Chemo-Photothermal Treatments of Hepatocarcinoma
Source: Pharmaceutics. 2022 Nov 18;14(11):2503. doi: 10.3390/pharmaceutics14112503 (PMC9696514; doi:10.3390/pharmaceutics14112503)
Supplement: Supplementary file 1 [file pharmaceutics-14-02503-s001.zip]

Archive with 1 entries (1 files):
- pharmaceutics-2012570-supplementary.pdf
